# Supplementary material for: New Organoselenium (NSAIDs-Selenourea and Isoselenocyanate) Derivatives as Potential Antiproliferative Agents: Synthesis, Biological Evaluation and in Silico Calculations
Source: Molecules. 2022 Jul 6;27(14):4328. doi: 10.3390/molecules27144328 (PMC9320890; doi:10.3390/molecules27144328)
Supplement: Supplementary file 1 [file molecules-27-04328-s001.zip]

Archive with 1 entries (1 files):
- molecules-1752243-supplementary.pdf
